# Supplementary material for: The co-existence of transcriptional activator and transcriptional repressor MEF2 complexes influences tumor aggressiveness
Source: PLoS Genet. 2017 Apr 18;13(4):e1006752. doi: 10.1371/journal.pgen.1006752 (PMC5413110; doi:10.1371/journal.pgen.1006752)
Supplement: S1 Table — (XLSX) [file pgen.1006752.s001.xlsx]

## Sheet: Foglio1
ACACA	FOS	NR4A1	RGS2
ANXA8	GADD45B	NR4A2	RHOB
BHLHE41	GPNMB	OBSCN	RRAD
CDSN	IRS1	OXR1	SLC36A1
CEACAM1	KLF2	PCDH17	SLC7A2
CYLD	KLF4	PDLIM5	SPICE1
DYSF	MBNL2	PLEKHF1	TNFRSF11B
ELMO1	MSLN	PPAP2A	TRIB1
