# Supplementary material for: The co-existence of transcriptional activator and transcriptional repressor MEF2 complexes influences tumor aggressiveness
Source: PLoS Genet. 2017 Apr 18;13(4):e1006752. doi: 10.1371/journal.pgen.1006752 (PMC5413110; doi:10.1371/journal.pgen.1006752)
Supplement: S2 Table — (XLSX) [file pgen.1006752.s002.xlsx]

## Sheet: Foglio1
CASE	MITOTIC INDEX	TUMOR	AGE	SEX	Localization	Ki67 %	M.I.	MEF2						SKP2						HDAC4*
								FCI	FCP	SCI	SCP	TCI	TCP	FCI	FCP	SCI	SCP	TCI	TCP	FCI	FCP	SCI	SCP	TCI	TCP
1	15	LMS	72	F	uterus	1	15	0	0	0	0	0	0	1c	1	0	0	1C	1	2	1	2	1	2	1
2	15	LMS	53	F	uterus	0	15	1	1	1	1	1	1	0	0	0	0	0	0	0	0	0	0	0	0
3	21	LMS	48	F	uterus	0	21	1	1	1	1	na	na	0	0	1C	1C	na	na	0	0	0	0	0	0
4	10	LMS	31	F	uterus			na	na	na	na	na	na	na	na	na	na	na	na	0	0	0	0	0	0
5	30	LMS	33	F	uterus	0	30	1	2	na	na	1	2	0	0	na	na	1C	1C	1	1	1	1	1	1
6	20	LMS	72	F	uterus	2.5	20	0	0	0	0	2	2	1C	1	1C	1	1C	1	0	0	0	0	0	0
7		LMS	46	F	uterus	1	3	1	1	1	1	1	1	0	0	0	0	0	0	0	0	0	0	0	0
8	23	LMS	62	F	uterus	7.5	23	2	3	na	na	1	3	0	0	na	na	0	0	0	0			0	0
9	42	LMS	52	F	uterus	20	42	2	2	3	3	3	3	1C	0	0	0	0	0	0	0	2	4	2	4
10	28	LMS	50	F	uterus	15	28	2	2	1	1	2	1	2N/C	1	1N/C	1	0	0	0	0	0	0	0	0
11	9	LMS	45	F	uterus	1	9	2	3	3	3	3	3	0	0	1	1	0	0	0	0	1	2	0	0
12	35	LMS	73	M	colon	12	35	3N/C	4	0	0	1	1	1	2	0	0	2	1	1	4	2	1	0	0
13		LMS	86	M	stomach	10		na	na	na	na	3	2	na	na	na	na	1C	1	0	0	0	0	1	3
14		LMS	70	F	paravescical			na	na	na	na	3	3	na	na	na	na	2	2	3	3	3	3	2	1
15	9	LMS	59	M	testis		9	na	na	2	2	2	2	na	na	1	1	1	1	0	0	2	1	0	0
16	14	LMS	56	F	vena cava		14	na	na	na	na	1	1	na	na	na	na	na	na	0	0	0	0	0	0
17		LMS	43	M	retroperitoneum	10	11	2	2	3	2	3	2	1C	1	1C	1	1C	1	0	0	0	0	0	0
18	1	LMS	17	M	soft tissue		1	na	na	na	na	na	na	na	na	na	na	na	na	1	1	0	0	0	0
19	rare	LMS	72	M	soft tissue	0	1	2	3	1	1	2	3	0	0	0	0	0	0	1	1	0	0	1	1
20	15	LMS	80	M	soft tissue	20	15	1	1	na	na	1	1	2	1	na	na	2N/C	1	2	2	2	1	0	0
21	45	LMS	90	M	soft tissue	33	45	3	3	3	3	3	3	2N/C	1	2	2	2	2	1	1	1	1	1	1
22	1	LMS	58	F	soft tissue	0	1	1	1	na	na	0	0	0	0	na	na	0	0	1	1	0	0	0	0
23	41	LMS	65	F	soft tissue	20	41	0	0	0	0	0	0	0	0	0	0	0	0	1	1	1	1	1	1
24	5	LMS	66	M	soft tissue	10	5	1	1	2	3	2	3	0	0	1	1	1	1	1	1	1	1	0	0
25		LMS	71	M	cutis	20		3	4	3	4	3	4	1	1	0	0	0	0	0	0	0	0	0	0
26		LMS	32	M	cutis	15		2N/C	2	2N/C	3			0	0	0	0			2	2	2	1
27		LMS	78	M	later C-spine lump	11.7		2	3	2	4	2	4	na	na	2	1	0	0	1	3	1	4	1	3
28	5	LMS	46	F	chest wall	5	5	2	4	2	4	2	4	0	0	0	0	0	0	2	4	2	4	2	4
29	10	LMS	46	F	uterus	4	10	3	4	3	4	3	4	1C	1	1C	1	1C	1	2	4	2	4	2	4
30		LMS	80	F	lower limb	10		2N/C	4	2N/C	4	2N/C	2	2	1	2	1	2	1	1	4	2	4	1	4
31	8	LMS	81	M	gastric	4.7	8	2	2	2	2	2	1	0	0	0	0	0	0	0	0	0	0	0	0
32	22	LMS	75	F	uterus	10	22	2c	4	2N/C	4	1N/C	1	2	1	2	1	2	1	3	4	3	4	3	4
33	10	LMS	82	M	colon		10	2	3	2	3	2	1	0	0	0	0	0	0	1	1	1	1	1	1
34	7	LMS	45	F	retroperitoneal	10	7	2	4	2	4	2	4	0	0	0	0	0	0	1	3	1	3
35	28	LMS	63	F	uterus	20	28	2	4	2	4	2	4	1	1	1	1	1	1	2	4C-1N	2	4N-1C	2	4C-1N
36	81	LMS	66	F	uterus	30	81	1	1	1	1	1	1	0	0	0	0	0	0	0	0	0	0	1	1
37	26	LMS	33	F	uterus/schwannomatosis	5	26	0	0	0	0	0	0	0	0	0	0	0	0	0	0	0	0	0	0
38		LMS	55	F	colon	10		2N/C	3	2N/C	3	2N/C	3	0	0	0	0	0	0	1	4	2	4	1	3
39		LMS	80	M	retroperitoneal	2		0	0	0	0	0	0	1C	2	1C	2	1C	2	0	0	1	2	1	1
40		LMS	77	F	lung metastasis from uterus	10		2	3	2	3			2	1	2	1			2	3	2	3
41	10	LMS	72	F	retroperitoneal/kydney		10	2C	4	2C	4	2C	4	0	0	0	0	0	0	1	2	1	1	1	1
42	50	LMS	42	F	uterus		50	0	0	0	0	0	0	0	0	0	0	1	3	1	2	2	1	2	1
43		LMS	70	F	brain metastasis	25		3	4	3	4	3	4	2	1	2	2	2	1	1	2	2	3	2	4
44		LMS	65	F	lung metastasis from upper limb	10		2C	4	2C	4	2C	4	0	0	0	0	0	0	0	0	0	0	0	0
45		LMS	58	F	lower limb			2C	2	2C	2	2C	2	0	0	0	0	0	0	2	3	1	3	2	4
46	10	LMS	53	F	uterus epithelioid	5	10	0	0	0	0	0	0	3N-C1	1	3N-C1	1	3N-C1	1	2	4	3	4	3	4
47	21	LMS	70	F	peritoneum	30	21	2	4	2	2	2	2	2	1	2	1	2	1	2	4C-1N	2	4C-1N	2	4C-1N
48	27	LMS	49	F	uterus	25	27	3	4	3	4	3	4	3	3	3	3	3	3	2	4C-1N	2	4C-1N	2	4C-1N
49		LMS	70	F	lower limb	20		2N-1C	4	2N-1C	4	2N-1C	4	2	1	2	1	2	1	2	4	2	4	2	4
50		LMS	36	F		15		3	4	3	4	3	4	0	0	0	0	0	0	2	4	2	4	1	4
51		LMS	73	F	rectouterine pouch, rectovaginal septum	10	5	2	2	2	2	2	2	0	0	0	0	0	0	2	4	2	4	1	3
52	33	LMS	42	F	lower limb	25	33	1	2	1	2	1	2	3	2	3	2	3	2	2	4	2	3	1	2
53		LMS	56	M	retroperitoneal	30		3N/C	2	3N/C	2	3N/C	2	2	2	1	2	2	2	3	4	2	3	2	4
54		LMS	53	F	pelivs metastasis from uterus	60	30	2N-3C	2	2N-3C	2	2N-3C	2	2	3	2	3	2	3	1	3	1	3	1	3
55	60	LMS	53	F	uterus	10	60	2	1	2	1	2	2	0	0	0	0	0	0	3	4	3	4	3	4
56	17	LMS	50	F	chest wall	10	17	2	3	2	3	2	3	0	0	0	0	0	0	1	4	1	4	1	4
57		LMS	57	F	brain metastasis from uterus	25		2N-1C	2	2N-1C	2	1	1	0	0	0	0	0	0	2	3	3	3	1	3
