# Supplementary material for: The co-existence of transcriptional activator and transcriptional repressor MEF2 complexes influences tumor aggressiveness
Source: PLoS Genet. 2017 Apr 18;13(4):e1006752. doi: 10.1371/journal.pgen.1006752 (PMC5413110; doi:10.1371/journal.pgen.1006752)
Supplement: S3 Table — The list of the genes significantly regulated by MEF2A e MEF2D silencing in both SK-LMS-1 and SK-UT-1 cells. Values are indicated as mean fold change relative to the control. A prediction of the binding of MEF2 TFs on chromatin was done by scrutinizing all published BED files of ChIP-seq data: ENCFF148PLM, ENCFF001TXJ, GSE1499534, ENCFF139PSX, GSE1499535, ENCF001UPO, ENCFF001TXL, GSE73453, GSE61391, GSE43223. Pavis software was used for the annotation of the peaks [Huang W, Loganantharaj R, Schroeder B, Fargo D, Li L. PAVIS: A tool for Peak Annotation and Visualization. Bioinformatics. 2013;29: 3097–3099. doi:10.1093/bioinformatics/btt520]. (XLSX) [file pgen.1006752.s003.xlsx]

## Sheet: Foglio1
GENE SYMBOL	SK-LMS-1	SK-UT-1
IL8	-1763929842	7471624439
SPANXC	-1578620911	7083797803
CFB	-3143693471	5728483089
SDC4	-1824079005	4634049159
TGFBI	-1593395729	4461389326
C10ORF116	-1680214476	424021219
NFKBIZ	-1577089121	3434858764
CCL2	-337009419	2958756272
C5ORF46	-3822421288	2641273011
PTGS2	-3753828108	2620453703
NNMT	-40250057	2591473566
CEBPD	-2744846729	2515950887
COL1A2	-157004516	2373990739
ALPK2	-2075582383	2343095932
MOXD1	-1535802936	2295417022
SMOX	-222204895	2154498693
RCAN1	-1838357931	2109300885
LOC338758	-1523238527	2041351491
IL1B	-2333658818	196328171
LEPREL1	-1564813231	1956149241
NFKBIA	-1611451847	1940005706
FAM167A	-1805651485	1911145572
BCHE	-2008300367	190183082
MEG3	-2183161723	18468955
C8ORF13	-176061148	1792339214
GBP1	-2382089547	1791811608
MALL	-197979349	1787981631
RARRES3	-2379274825	1776536419
NAMPT	-1842228746	174597012
PPAP2B	-168251313	1689403853
TNFAIP3	-1619685598	1675481298
IL6	-3420115859	1658530099
SLC4A4	-1522978082	1653407382
MAML2	-1603082002	1587863028
ELFN2	-1670486672	1582315578
UBA7	-158086269	1563470242
MT1X	-1589215608	1561815618
SLC6A9	-1841137727	1559112744
COL1A1	-1802487309	1555807169
SLC7A5	-1552844843	1551121723
HS.100261	-1586187157	1545936556
ASNS	-2062263733	1534522588
TAGLN	-2056910929	1507332176
SLC7A11	-1576675076	1505504795
C16ORF45	-1762154096	1498002023
LIMCH1	-1777208668	1491934678
SPANXB2	-1521145777	1488311969
MTE	-1644095472	1447139672
C10ORF136	-1665764351	1446469424
C1S	-2235855515	1430536285
PDGFRA	-1892682408	1426043125
COL8A1	-2226888714	1423695203
TCEA3	-2360645679	141153626
P4HA2	-1527552178	1406529375
CXCL6	-2909379071	1383242566
TSPAN13	-1931701623	1382794019
SEL1L3	-4070662042	1373068776
CLIP3	-2997340486	1281289882
ITPRIPL2	-1747910893	-122391764
MKX	-1854894882	-1280205336
RALA	-1562340074	-1308962173
IGFBP4	-1923959477	-1369473855
FSTL1	-1686025526	-1429895871
MEF2D	-2164663799	-152265357
C1RL	-2083476542	-1550478903
COL5A1	-2057745315	-1563882312
LOC652815	-2058314328	-1566245935
SOX4	-1698637449	-1623549348
ALDH6A1	-1910990247	-1654295736
FUCA1	-1759419572	-1672002128
APPBP2	-1686661479	-169300087
PROS1	-2091305462	-1795506927
CXXC5	-1662721138	-1890559012
MXRA5	-439004982	-1894063908
FKBP9L	-1608644616	-1898964854
GSTM1	-1593817473	-193912259
COL4A1	-1578022643	-1978378533
EFEMP2	-1562982822	-2256072928
LOC441763	-1636286855	-2262628026
DHRS3	-2762642391	-2266220714
MXD4	-1971793484	-2274791119
SCARNA9	-1571287895	-2508851278
SNORD13	-197977948	-2526687786
LOC100133565	-1508044383	-2595181429
ALDH2	-1635307787	-3296752728

## Sheet: Foglio2
GENE SYMBOL	SK-LMS-1	SK-UT-1		GENE SYMBOL	SK-LMS-1	SK-UT-1
IL8	-1.76393	7.47162		TAGLN	-2.05691	1.50733
SPANXC	-1.57862	7.0838		SLC7A11	-1.57668	1.5055
CFB	-3.14369	5.72848		C16ORF45	-1.76215	1.498
SDC4	-1.82408	4.63405		LIMCH1	-1.77721	1.49193
TGFBI	-1.5934	4.46139		SPANXB2	-1.52115	1.48831
C10ORF116	-1.68021	4.24021		MTE	-1.6441	1.44714
NFKBIZ	-1.57709	3.43486		C10ORF136	-1.66576	1.44647
CCL2	-3.37009	2.95876		C1S	-2.23586	1.43054
C5ORF46	-3.82242	2.64127		PDGFRA	-1.89268	1.42604
PTGS2	-3.75383	2.62045		COL8A1	-2.22689	1.4237
NNMT	-4.02501	2.59147		TCEA3	-2.36065	1.41154
CEBPD	-2.74485	2.51595		P4HA2	-1.52755	1.40653
COL1A2	-1.57005	2.37399		CXCL6	-2.90938	1.38324
ALPK2	-2.07558	2.3431		TSPAN13	-1.9317	1.38279
MOXD1	-1.5358	2.29542		SEL1L3	-4.07066	1.37307
SMOX	-2.22205	2.1545		CLIP3	-2.99734	1.28129
RCAN1	-1.83836	2.1093		ITPRIPL2	-1.74791	-1.22392
LOC338758	-1.52324	2.04135		MKX	-1.85489	-1.28021
IL1B	-2.33366	1.96328		RALA	-1.56234	-1.30896
LEPREL1	-1.56481	1.95615		IGFBP4	-1.92396	-1.36947
NFKBIA	-1.61145	1.94001		FSTL1	-1.68603	-1.4299
FAM167A	-1.80565	1.91115		MEF2D	-2.16466	-1.52265
BCHE	-2.0083	1.90183		C1RL	-2.08348	-1.55048
MEG3	-2.18316	1.8469		COL5A1	-2.05775	-1.56388
C8ORF13	-1.76061	1.79234		LOC652815	-2.05831	-1.56625
GBP1	-2.38209	1.79181		SOX4	-1.69864	-1.62355
MALL	-1.97979	1.78798		ALDH6A1	-1.91099	-1.6543
RARRES3	-2.37927	1.77654		FUCA1	-1.75942	-1.672
NAMPT	-1.84223	1.74597		APPBP2	-1.68666	-1.693
PPAP2B	-1.68251	1.6894		PROS1	-2.09131	-1.79551
TNFAIP3	-1.61969	1.67548		CXXC5	-1.66272	-1.89056
IL6	-3.42012	1.65853		MXRA5	-4.39005	-1.89406
SLC4A4	-1.52298	1.65341		FKBP9L	-1.60864	-1.89896
MAML2	-1.60308	1.58786		GSTM1	-1.59382	-1.93912
ELFN2	-1.67049	1.58232		COL4A1	-1.57802	-1.97838
UBA7	-1.58086	1.56347		EFEMP2	-1.56298	-2.25607
MT1X	-1.58922	1.56182		LOC441763	-1.63629	-2.26263
SLC6A9	-1.84114	1.55911		DHRS3	-2.76264	-2.26622
COL1A1	-1.80249	1.55581		MXD4	-1.97179	-2.27479
SLC7A5	-1.55284	1.55112		SCARNA9	-1.57129	-2.50885
HS.100261	-1.58619	1.54594		SNORD13	-1.97978	-2.52669
ASNS	-2.06226	1.53452		LOC100133565	-1.50804	-2.59518
				ALDH2	-1.63531	-3.29675
