# Supplementary material for: The co-existence of transcriptional activator and transcriptional repressor MEF2 complexes influences tumor aggressiveness
Source: PLoS Genet. 2017 Apr 18;13(4):e1006752. doi: 10.1371/journal.pgen.1006752 (PMC5413110; doi:10.1371/journal.pgen.1006752)
Supplement: S4 Table — (XLSX) [file pgen.1006752.s004.xlsx]

## Sheet: Foglio1
	GENE	START	END	MEF2 BINDING SITE CHIP-SEQ	MEF2	CELL LINE
	ALPK2	-4997	-4889	-33221;-29345;-28536-21186;-4994;-4987; -4947;-3567	MEF2A; MEF2C;MEF2D	C2C12;GM12878;C2
	COL1A2	-289	-96	-1985; -2077; -2062; -294; -253	MEF2A; MEF2Da1; MEF2Da2;	C2C12;C2
	IL8	-7554	-7453	-32440;-7497; -7112; -7108; -4968;-4964;+998	MEF2A;	CH12LX;SKNSH
	SMOX	-29	177	+18049; +174; +381	MEF2A; MEF2Da1;MEF2Da2	C2; C2C12
	KLF2	-3987	-3679	-3787;-289;0;+11293	MEF2A;MEF2C;MEF2Da1	GM12878; CH12LX;C2
	FUCA1	-139	-40	-53;-346;+287	MEF2A;MEF2C	GM12878;K562
	ALDH6A1	-1379	-1003	-1355	MEF2A	GM12878
	MXD4	-6207	-6361	-6866;-7686;-9081	MEF2	K562
	RHOB	-84	20	-9957;-6885;-6432;-19;+132	MEF2A;MEF2C;MEF2D	C2C12;C2;MEL;K562
